# Supplementary material for: Novel Anti-Viral Properties of the Herbal Extract of Davallia mariesii against Influenza A Virus
Source: Viruses. 2024 Mar 28;16(4):523. doi: 10.3390/v16040523 (PMC11054568; doi:10.3390/v16040523)
Supplement: Supplementary file 1 [file viruses-16-00523-s001.zip]

Archive with 1 entries (1 files):
- viruses-2902373-supplementary.pdf
